# Supplementary material for: Comparison of a Novel Temperature-Controlled Diamond-Tip Catheter and a Power-Controlled Gold-Tip Catheter for the Irrigated Ablation of Cavotricuspid Isthmus-Dependent Atrial Flutter
Source: J Clin Med. 2025 Jan 22;14(3):701. doi: 10.3390/jcm14030701 (PMC11818538; doi:10.3390/jcm14030701)
Supplement: Supplementary file 1 [file jcm-14-00701-s001.zip]

Archive with 1 entries (1 files):
- jcm-3399940-supplementary.pdf
